# Supplementary material for: An analog to digital converter controls bistable transfer competence development of a widespread bacterial integrative and conjugative element
Source: eLife. 2020 Jul 28;9:e57915. doi: 10.7554/eLife.57915 (PMC7423338; doi:10.7554/eLife.57915)
Supplement: Source code 1. [file elife-57915-code1.zip]

Archive with 1 entries (1 files):
- ICE_Model_Julia_Code.ipynb
