# Supplementary material for: An analog to digital converter controls bistable transfer competence development of a widespread bacterial integrative and conjugative element
Source: eLife. 2020 Jul 28;9:e57915. doi: 10.7554/eLife.57915 (PMC7423338; doi:10.7554/eLife.57915)
Supplement: Source code 1. [file elife-57915-code1.zip › ICE_Model_Julia_Code.ipynb]

ICE STOCHASTIC MODEL: CODE FOR IMPLEMENTATION IN JULIA

{
 "cells": [
  {
   "cell_type": "code",
   "execution_count": 9,
   "metadata": {},
   "outputs": [],
   "source": [
    "using DifferentialEquations\n",
    "using DiffEqBiological"
   ]
  },
  {
   "cell_type": "markdown",
   "metadata": {},
   "source": [
    "### Self loop only"
   ]
  },
  {
   "cell_type": "code",
   "execution_count": 10,
   "metadata": {},
   "outputs": [],
   "source": [
    "ice_model = @reaction_network ICE begin\n",
    "    A1, 2BisCD + PalpA_0 --> PalpA_BisCD\n",
    "    A2, PalpA_BisCD --> PalpA_0 + 2BisCD\n",
    "    A3, PalpA_BisCD --> PalpA_BisCD + BisCD\n",
    "    A4, BisCD --> ∅\n",
    "    end A1 A2 A3 A4\n",
    "\n",
    "A1 = 1.0;\n",
    "A2 = 1.0;\n",
    "A3 = 1.0;\n",
    "A4 = 0.17;\n",
    "\n",
    "p = (A1,A2,A3,A4);\n",
    "prob = DiscreteProblem([10,1,0],(0.0,100.0),p);\n",
    "\n",
    "jump_prob = JumpProblem(prob,Direct(),ice_model);\n",
    "sol = solve(jump_prob,FunctionMap());"
   ]
  },
  {
   "cell_type": "markdown",
   "metadata": {},
   "source": [
    "### Self loop with BisR"
   ]
  },
  {
   "cell_type": "code",
   "execution_count": 11,
   "metadata": {},
   "outputs": [],
   "source": [
    "ice_model = @reaction_network ICE begin\n",
    "    A1, 2BisCD + PalpA_0 --> PalpA_BisCD\n",
    "    A2, PalpA_BisCD --> PalpA_0 + 2BisCD\n",
    "    A3, PalpA_BisCD --> PalpA_BisCD + BisCD\n",
    "    A4, BisCD --> ∅\n",
    "    B1, 4BisR + PalpA_0 --> PalpA_BisR\n",
    "    B2, PalpA_BisR --> PalpA_0 + 4BisR\n",
    "    B3, PalpA_BisR --> PalpA_BisR + BisCD\n",
    "    B4,  ∅ --> BisR\n",
    "    B5, BisR --> ∅\n",
    "    end A1 A2 A3 A4 B1 B2 B3 B4 B5\n",
    "\n",
    "A1 = 1.0;\n",
    "A2 = 1.0;\n",
    "A3 = 1.0;\n",
    "A4 = 0.17;\n",
    "B1 = 1.0;\n",
    "B2 = 1.0;\n",
    "B3 = 1.0;\n",
    "B4 = 0.1;\n",
    "B5 = 0.17;\n",
    "\n",
    "p = (A1,A2,A3,A4,B1,B2,B3,B4,B5);\n",
    "prob = DiscreteProblem([0,1,0,10,0],(0.0,100.0),p);\n",
    "\n",
    "jump_prob = JumpProblem(prob,Direct(),ice_model);\n",
    "sol = solve(jump_prob,FunctionMap());"
   ]
  },
  {
   "cell_type": "markdown",
   "metadata": {},
   "source": [
    "### Self loop with BisR and late promoter activation"
   ]
  },
  {
   "cell_type": "code",
   "execution_count": 14,
   "metadata": {},
   "outputs": [],
   "source": [
    "ice_model = @reaction_network ICE begin\n",
    "    A1, 2BisCD + PalpA_0 --> PalpA_BisCD\n",
    "    A2, PalpA_BisCD --> PalpA_0 + 2BisCD\n",
    "    A3, PalpA_BisCD --> PalpA_BisCD + BisCD\n",
    "    A4, BisCD --> ∅\n",
    "    B1, 4BisR + PalpA_0 --> PalpA_BisR\n",
    "    B2, PalpA_BisR --> PalpA_0 + 4BisR\n",
    "    B3, PalpA_BisR --> PalpA_BisR + BisCD\n",
    "    B4,  ∅ --> BisR\n",
    "    B5, BisR --> ∅\n",
    "    D1, 2BisDC + Pint_0 --> Pint_1\n",
    "    D2, Pint_1 --> 2BisDC + Pint_0\n",
    "    D3, 2BisDC + PinR_0 --> PinR_1\n",
    "    D4, PinR_1 --> 2BisDC + PinR_0\n",
    "    D5, 2BisDC + P67231_0 --> P67231_1\n",
    "    D6, P67231_1 --> 2BisDC + P67231_0\n",
    "    end A1 A2 A3 A4 B1 B2 B3 B4 B5 D1 D2 D3 D4 D5 D6\n",
    "\n",
    "\n",
    "A1 = 1.0;\n",
    "A2 = 1.0;\n",
    "A3 = 1.0;\n",
    "A4 = 0.17;\n",
    "B1 = 1.0;\n",
    "B2 = 1.0;\n",
    "B3 = 1.0;\n",
    "B4 = 0.0;\n",
    "B5 = 0.17;\n",
    "D1 = 1.0;\n",
    "D2 = 1.0;\n",
    "D3 = 1.0;\n",
    "D4 = 1.0;\n",
    "D5 = 1.0;\n",
    "D6 = 1.0;\n",
    "\n",
    "\n",
    "p = (A1,A2,A3,A4,B1,B2,B3,B4,B5,D1,D2,D3,D4,D5,D6);\n",
    "prob = DiscreteProblem([0,1,0,10,0,1,0,1,0,1,0],(0.0,100.0),p);\n",
    "\n",
    "jump_prob = JumpProblem(prob,Direct(),ice_model);\n",
    "sol = solve(jump_prob,FunctionMap());"
   ]
  },
  {
   "cell_type": "markdown",
   "metadata": {},
   "source": [
    "### Self loop with BisR, TciR induction and late promoter activation"
   ]
  },
  {
   "cell_type": "code",
   "execution_count": 12,
   "metadata": {},
   "outputs": [],
   "source": [
    "ice_model = @reaction_network ICE begin\n",
    "    A1, 2BisCD + PalpA_0 --> PalpA_BisCD\n",
    "    A2, PalpA_BisCD --> PalpA_0 + 2BisCD\n",
    "    A3, PalpA_BisCD --> PalpA_BisCD + BisCD\n",
    "    A4, BisCD --> ∅\n",
    "    B1, 4BisR + PalpA_0 --> PalpA_BisR\n",
    "    B2, PalpA_BisR --> PalpA_0 + 4BisR\n",
    "    B3, PalpA_BisR --> PalpA_BisR + BisCD\n",
    "    B4,  ∅ --> BisR\n",
    "    B5, BisR --> ∅\n",
    "    C1, ∅ --> TciR\n",
    "    C2, TciR --> ∅\n",
    "    C3, 4TciR + PbisR_0 --> PbisR_1\n",
    "    C4, PbisR_1 --> 4TciR\n",
    "    C5, PbisR_1 --> PbisR_1 + 10BisR\n",
    "    D1, 2BisDC + Pint_0 --> Pint_1\n",
    "    D2, Pint_1 --> 2BisDC + Pint_0\n",
    "    D3, 2BisDC + PinR_0 --> PinR_1\n",
    "    D4, PinR_1 --> 2BisDC + PinR_0\n",
    "    D5, 2BisDC + P67231_0 --> P67231_1\n",
    "    D6, P67231_1 --> 2BisDC + P67231_0\n",
    "    end A1 A2 A3 A4 B1 B2 B3 B4 B5 C1 C2 C3 C4 C5 D1 D2 D3 D4 D5 D6\n",
    "\n",
    "\n",
    "A1 = 1.0;\n",
    "A2 = 1.0;\n",
    "A3 = 1.0;\n",
    "A4 = 0.17;\n",
    "B1 = 1.0;\n",
    "B2 = 1.0;\n",
    "B3 = 1.0;\n",
    "B4 = 0.0;\n",
    "B5 = 0.17;\n",
    "C1 = 0.35;\n",
    "C2 = 0.17;\n",
    "C3 = 1.0;\n",
    "C4 = 1.0;\n",
    "C5 = 1.0;\n",
    "D1 = 1.0;\n",
    "D2 = 1.0;\n",
    "D3 = 1.0;\n",
    "D4 = 1.0;\n",
    "D5 = 1.0;\n",
    "D6 = 1.0;\n",
    "\n",
    "\n",
    "p = (A1,A2,A3,A4,B1,B2,B3,B4,B5,C1,C2,C3,C4,C5,D1,D2,D3,D4,D5,D6);\n",
    "prob = DiscreteProblem([0,1,0,0,0,0,1,0,1,0,1,0,1,0],(0.0,100.0),p);\n",
    "\n",
    "jump_prob = JumpProblem(prob,Direct(),ice_model);\n",
    "sol = solve(jump_prob,FunctionMap());"
   ]
  },
  {
   "cell_type": "markdown",
   "metadata": {},
   "source": [
    "### No loop"
   ]
  },
  {
   "cell_type": "code",
   "execution_count": 15,
   "metadata": {},
   "outputs": [],
   "source": [
    "ice_model = @reaction_network ICE begin\n",
    "    A4, BisCD --> ∅\n",
    "    B1, 4BisR + PalpA_0 --> PalpA_BisR\n",
    "    B2, PalpA_BisR --> PalpA_0 + 4BisR\n",
    "    B3, PalpA_BisR --> PalpA_BisR + BisCD\n",
    "    B4,  ∅ --> BisR\n",
    "    B5, BisR --> ∅\n",
    "    end A4 B1 B2 B3 B4 B5\n",
    "\n",
    "A4 = 0.17;\n",
    "B1 = 1.0;\n",
    "B2 = 1.0;\n",
    "B3 = 1.0;\n",
    "B4 = 0.1;\n",
    "B5 = 0.17;\n",
    "\n",
    "p = (A4,B1,B2,B3,B4,B5);\n",
    "prob = DiscreteProblem([0,10,1,0],(0.0,100.0),p);\n",
    "\n",
    "jump_prob = JumpProblem(prob,Direct(),ice_model);\n",
    "sol = solve(jump_prob,FunctionMap());"
   ]
  },
  {
   "cell_type": "markdown",
   "metadata": {},
   "source": [
    "### Simulation of the experiment"
   ]
  },
  {
   "cell_type": "code",
   "execution_count": 16,
   "metadata": {},
   "outputs": [],
   "source": [
    "ice_model = @reaction_network ICE begin\n",
    "    A1, 2BisCD + PalpA_0 --> PalpA_BisCD\n",
    "    A2, PalpA_BisCD --> PalpA_0 + 2BisCD\n",
    "    A3, PalpA_BisCD --> PalpA_BisCD + BisCD\n",
    "    A4, BisCD --> ∅\n",
    "    B1, 4BisR + PalpA_0 --> PalpA_BisR\n",
    "    B2, PalpA_BisR --> PalpA_0 + 4BisR\n",
    "    B3, PalpA_BisR --> PalpA_BisR + BisCD\n",
    "    B4,  ∅ --> BisR\n",
    "    B5, BisR --> ∅\n",
    "    D1, 2BisDC + Pint_0 --> Pint_1\n",
    "    D2, Pint_1 --> 2BisDC + Pint_0\n",
    "    D3, 2BisDC + PinR_0 --> PinR_1\n",
    "    D4, PinR_1 --> 2BisDC + PinR_0\n",
    "    E1, 2BisDC + PGFP_0 --> PGFP_1\n",
    "    E2, PGFP_1 --> 2BisDC + PGFP_0\n",
    "    E3, PGFP_1 --> PGFP_1 + GFP\n",
    "    end A1 A2 A3 A4 B1 B2 B3 B4 B5 D1 D2 D3 D4 E1 E2 E3\n",
    "\n",
    "\n",
    "A1 = 1.0;\n",
    "A2 = 1.0;\n",
    "A3 = 1.0;\n",
    "A4 = 0.17;\n",
    "B1 = 1.0;\n",
    "B2 = 1.0;\n",
    "B3 = 1.0;\n",
    "B4 = 0.0; # vary between 0.0 and 1.0\n",
    "B5 = 0.17;\n",
    "D1 = 1.0;\n",
    "D2 = 1.0;\n",
    "D3 = 1.0;\n",
    "D4 = 1.0;\n",
    "E1 = 1.0;\n",
    "E2 = 1.0;\n",
    "E3 = 1.0;\n",
    "\n",
    "\n",
    "p = (A1,A2,A3,A4,B1,B2,B3,B4,B5,D1,D2,D3,D4,E1,E2,E3);\n",
    "prob = DiscreteProblem([0,1,0,0,0,1,0,1,0,1,0,0],(0.0,100.0),p);\n",
    "\n",
    "jump_prob = JumpProblem(prob,Direct(),ice_model);\n",
    "sol = solve(jump_prob,FunctionMap());"
   ]
  }
 ],
 "metadata": {
  "kernelspec": {
   "display_name": "Julia 1.1.1",
   "language": "julia",
   "name": "julia-1.1"
  },
  "language_info": {
   "file_extension": ".jl",
   "mimetype": "application/julia",
   "name": "julia",
   "version": "1.2.0"
  }
 },
 "nbformat": 4,
 "nbformat_minor": 2
}
